# Supplementary material for: Effect of the Cu2+/1+ Redox Potential of Non-Macrocyclic Cu Complexes on Electrochemical CO2 Reduction
Source: Molecules. 2023 Jul 3;28(13):5179. doi: 10.3390/molecules28135179 (PMC10343594; doi:10.3390/molecules28135179)
Supplement: Supplementary file 1 [file molecules-28-05179-s001.zip]

Archive with 1 entries (1 files):
- molecules-2469606-supplementary.pdf
